# Supplementary material for: Identification of functional SNPs in the 5-prime flanking sequences of human genes
Source: BMC Genomics. 2005 Feb 17;6:18. doi: 10.1186/1471-2164-6-18 (PMC550646; doi:10.1186/1471-2164-6-18)
Supplement: Additional File 1 — ENSG ids A list of 176 initial GPCRs considered for this study, along with the Ensembl ENSG Ids. [file 1471-2164-6-18-S1.txt]

ENSG Ids: List of 176 GPCRs with Ensembl ENSG IDs, description and SWISSPROT accession identification, where possible.


ENSG00000164220 = PROTEINASE ACTIVATED RECEPTOR 3 PRECURSOR (PAR-3) (THROMBIN RECEPTOR- LIKE 2) (COAGULATION FACTOR II RECEPTOR-LIKE 2). [Source:SWISSPROT;Acc:O00254]
ENSG00000126266 = PUTATIVE G PROTEIN-COUPLED RECEPTOR GPR40. [Source:SWISSPROT;Acc:O14842]
ENSG00000126253 = PUTATIVE G PROTEIN-COUPLED RECEPTOR GPR41. [Source:SWISSPROT;Acc:O14843]
ENSG00000123207 = 5-HYDROXYTRYPTAMINE 1A RECEPTOR (5-HT-1A) (SEROTONIN RECEPTOR) (5- HT1A) (G-21). [Source:SWISSPROT;Acc:P08908]
ENSG00000150594 = ALPHA-2A ADRENERGIC RECEPTOR (ALPHA-2A ADRENOCEPTOR) (ALPHA-2AAR SUBTYPE C10). [Source:SWISSPROT;Acc:P08913]
ENSG00000147477 = BETA-3 ADRENERGIC RECEPTOR. [Source:SWISSPROT;Acc:P13945]
ENSG00000149295 = D(2) DOPAMINE RECEPTOR. [Source:SWISSPROT;Acc:P14416]
ENSG00000165417 = TRANSCRIPTION INITIATION FACTOR IIA ALPHA AND BETA CHAINS (TFIIA P35 AND P19 SUBUNITS) (TFIIA-42) (TFIIAL). [Source:SWISSPROT;Acc:P52655]
ENSG00000075073 = SUBSTANCE-K RECEPTOR (SKR) (NEUROKININ A RECEPTOR) (NK-2 RECEPTOR) (NK-2R). [Source:SWISSPROT;Acc:P21452]
ENSG00000118432 = CANNABINOID RECEPTOR 1 (CB1) (CB-R) (CANN6). [Source:SWISSPROT;Acc:P21554]
ENSG00000006638 = THROMBOXANE A2 RECEPTOR (TXA2-R) (PROSTANOID TP RECEPTOR). [Source:SWISSPROT;Acc:P21731]
ENSG00000069696 = D(4) DOPAMINE RECEPTOR (D(2C) DOPAMINE RECEPTOR). [Source:SWISSPROT;Acc:P21917]
ENSG00000138039 = LUTROPIN-CHORIOGONADOTROPIC HORMONE RECEPTOR PRECURSOR (LH/CG-R) (LSH-R) (LUTEINIZING HORMONE RECEPTOR). [Source:SWISSPROT;Acc:P22888]
ENSG00000136160 = ENDOTHELIN B RECEPTOR PRECURSOR (ET-B) (ENDOTHELIN RECEPTOR NON-SELECTIVE TYPE). [Source:SWISSPROT;Acc:P24530]
ENSG00000163464 = HIGH AFFINITY INTERLEUKIN-8 RECEPTOR A (IL-8R A) (IL-8 RECEPTOR TYPE 1) (CXCR-1) (CDW128A). [Source:SWISSPROT;Acc:P25024]
ENSG00000151617 = ENDOTHELIN-1 RECEPTOR PRECURSOR (ET-A). [Source:SWISSPROT;Acc:P25101]
ENSG00000115353 = SUBSTANCE-P RECEPTOR (SPR) (NK-1 RECEPTOR) (NK-1R). [Source:SWISSPROT;Acc:P25103]
ENSG00000164128 = NEUROPEPTIDE Y RECEPTOR TYPE 1 (NPY1-R). [Source:SWISSPROT;Acc:P25929]
ENSG00000135312 = 5-HYDROXYTRYPTAMINE 1B RECEPTOR (5-HT-1B) (SEROTONIN RECEPTOR) (5-HT-1D-BETA) (SEROTONIN 1D BETA RECEPTOR) (S12). [Source:SWISSPROT;Acc:P28222]
ENSG00000102468 = 5-HYDROXYTRYPTAMINE 2A RECEPTOR (5-HT-2A) (SEROTONIN RECEPTOR) (5-HT-2). [Source:SWISSPROT;Acc:P28223]
ENSG00000147246 = 5-HYDROXYTRYPTAMINE 2C RECEPTOR (5-HT-2C) (SEROTONIN RECEPTOR) (5HT-1C). [Source:SWISSPROT;Acc:P28335]
ENSG00000135577 = NEUROMEDIN-B RECEPTOR (NMB-R) (NEUROMEDIN-B-PREFERRING BOMBESIN RECEPTOR). [Source:SWISSPROT;Acc:P28336]
ENSG00000128271 = ADENOSINE A2A RECEPTOR. [Source:SWISSPROT;Acc:P29274]
ENSG00000100736 = 100274 : 5112 : ENSG00000126895
ENSG00000126010 = GASTRIN-RELEASING PEPTIDE RECEPTOR (GRP-R) (GRP-PREFERRING BOMBESIN RECEPTOR). [Source:SWISSPROT;Acc:P30550]
ENSG00000156938 = OXYTOCIN RECEPTOR (OT-R). [Source:SWISSPROT;Acc:P30559]
ENSG00000132468 = 5-HYDROXYTRYPTAMINE 1F RECEPTOR (5-HT-1F) (SEROTONIN RECEPTOR). [Source:SWISSPROT;Acc:P30939]
ENSG00000109163 = GONADOTROPIN-RELEASING HORMONE RECEPTOR (GNRH-R). [Source:SWISSPROT;Acc:P30968]
ENSG00000101188 = NEUROTENSIN RECEPTOR TYPE 1 (NT-R-1) (HIGH-AFFINITY LEVOCABASTINE- INSENSITIVE NEUROTENSIN RECEPTOR) (NTRH). [Source:SWISSPROT;Acc:P30989]
ENSG00000132671 = SOMATOSTATIN RECEPTOR TYPE 4 (SS4R). [Source:SWISSPROT;Acc:P31391]
ENSG00000102239 = BOMBESIN RECEPTOR SUBTYPE-3 (BRS-3). [Source:SWISSPROT;Acc:P32247]
ENSG00000126353 = C-C CHEMOKINE RECEPTOR TYPE 7 PRECURSOR (C-C CKR-7) (CC-CKR-7) (CCR-7) (MIP-3 BETA RECEPTOR) (EBV-INDUCED G PROTEIN-COUPLED RECEPTOR 1) (EBI1) (BLR2). [Source:SWISSPROT;Acc:P32248]
ENSG00000160683 = C-X-C CHEMOKINE RECEPTOR TYPE 5 (CXC-R5) (CXCR-5) (BURKITT'S LYMPHOMA RECEPTOR 1) (MONOCYTE-DERIVED RECEPTOR 15) (MDR15). [Source:SWISSPROT;Acc:P32302]
ENSG00000151906 = MELANOCORTIN-5 RECEPTOR (MC5-R) (MC-2). [Source:SWISSPROT;Acc:P33032]
ENSG00000121933 = ADENOSINE A3 RECEPTOR. [Source:SWISSPROT;Acc:P33765]
ENSG00000162562 = CANNABINOID RECEPTOR 2 (CB2) (CB-2) (CX5). [Source:SWISSPROT;Acc:P34972]
ENSG00000162009 = SOMATOSTATIN RECEPTOR TYPE 5 (SS5R). [Source:SWISSPROT;Acc:P35346]
ENSG00000120907 = ALPHA-1A ADRENERGIC RECEPTOR (ALPHA 1A-ADRENOCEPTOR) (ALPHA-1C ADRENERGIC RECEPTOR). [Source:SWISSPROT;Acc:P35348]
ENSG00000112038 = MU-TYPE OPIOID RECEPTOR (MOR-1). [Source:SWISSPROT;Acc:P35372]
ENSG00000134817 = APELIN RECEPTOR (G PROTEIN-COUPLED RECEPTOR APJ) (ANGIOTENSIN RECEPTOR-LIKE 1) (HG11). [Source:SWISSPROT;Acc:P35414]
ENSG00000151577 = D(3) DOPAMINE RECEPTOR. [Source:SWISSPROT;Acc:P35462]
ENSG00000166148 = VASOPRESSIN V1A RECEPTOR (V1AR) (VASCULAR/HEPATIC-TYPE ARGININE VASOPRESSIN RECEPTOR) (ANTIDIURETIC HORMONE RECEPTOR 1A) (AVPR V1A). [Source:SWISSPROT;Acc:P37288]
ENSG00000116329 = DELTA-TYPE OPIOID RECEPTOR (DOR-1). [Source:SWISSPROT;Acc:P41143]
ENSG00000082556 = KAPPA-TYPE OPIOID RECEPTOR (KOR-1). [Source:SWISSPROT;Acc:P41145]
ENSG00000125510 = NOCICEPTIN RECEPTOR (ORPHANIN FQ RECEPTOR) (KAPPA-TYPE 3 OPIOID RECEPTOR) (KOR-3). [Source:SWISSPROT;Acc:P41146]
ENSG00000135914 = 5-HYDROXYTRYPTAMINE 2B RECEPTOR (5-HT-2B) (SEROTONIN RECEPTOR). [Source:SWISSPROT;Acc:P41595]
ENSG00000121807 = C-C CHEMOKINE RECEPTOR TYPE 2 (C-C CKR-2) (CC-CKR-2) (CCR-2) (CCR2) (MONOCYTE CHEMOATTRACTANT PROTEIN 1 RECEPTOR) (MCP-1-R) (CCR2). [Source:SWISSPROT;Acc:P41597]
ENSG00000124089 = MELANOCORTIN-3 RECEPTOR (MC3-R). [Source:SWISSPROT;Acc:P41968]
ENSG00000122420 = PROSTAGLANDIN F2-ALPHA RECEPTOR (PROSTANOID FP RECEPTOR) (PGF RECEPTOR) (PGF2 ALPHA RECEPTOR). [Source:SWISSPROT;Acc:P43088]
ENSG00000050628 = PROSTAGLANDIN E2 RECEPTOR, EP3 SUBTYPE (PROSTANOID EP3 RECEPTOR) (PGE RECEPTOR, EP3 SUBTYPE). [Source:SWISSPROT;Acc:P43115]
ENSG00000125384 = PROSTAGLANDIN E2 RECEPTOR, EP2 SUBTYPE (PROSTANOID EP2 RECEPTOR) (PGE RECEPTOR, EP2 SUBTYPE). [Source:SWISSPROT;Acc:P43116]
ENSG00000160013 = PROSTACYCLIN RECEPTOR (PROSTANOID IP RECEPTOR) (PGI RECEPTOR). [Source:SWISSPROT;Acc:P43119]
ENSG00000158205 = PROBABLE G PROTEIN-COUPLED RECEPTOR GPR3 (ACCA ORPHAN RECEPTOR). [Source:SWISSPROT;Acc:P46089]
ENSG00000118265 = PROBABLE G PROTEIN-COUPLED RECEPTOR GPR1. [Source:SWISSPROT;Acc:P46091]
ENSG00000126579 = C-C CHEMOKINE RECEPTOR TYPE 10 (C-C CKR-10) (CC-CKR-10) (CCR-10) (G- PROTEIN COUPLED RECEPTOR 2). [Source:SWISSPROT;Acc:P46092]
ENSG00000130750 = PROBABLE G PROTEIN-COUPLED RECEPTOR GPR4 (GPR19). [Source:SWISSPROT;Acc:P46093]
ENSG00000100739 = B1 BRADYKININ RECEPTOR (BK-1 RECEPTOR) (B1R). [Source:SWISSPROT;Acc:P46663]
ENSG00000166573 = GALANIN RECEPTOR TYPE 1 (GAL1-R) (GALR1). [Source:SWISSPROT;Acc:P47211]
ENSG00000148604 = RPE-RETINAL G PROTEIN-COUPLED RECEPTOR. [Source:SWISSPROT;Acc:P47804]
ENSG00000157219 = 5-HYDROXYTRYPTAMINE 5A RECEPTOR (5-HT-5A) (SEROTONIN RECEPTOR) (5-HT-5). [Source:SWISSPROT;Acc:P47898]
ENSG00000134640 = MELATONIN RECEPTOR TYPE 1B (MEL-1B-R). [Source:SWISSPROT;Acc:P49286]
ENSG00000147128 = C-X-C CHEMOKINE RECEPTOR TYPE 3 (CXC-R3) (CXCR-3) (CKR-L2) (CD183 ANTIGEN). [Source:SWISSPROT;Acc:P49682]
ENSG00000158748 = 5-HYDROXYTRYPTAMINE 6 RECEPTOR (5-HT-6) (SEROTONIN RECEPTOR). [Source:SWISSPROT;Acc:P50406]
ENSG00000167825 = OLFACTORY RECEPTOR 5I1 (OLFACTORY RECEPTOR-LIKE PROTEIN OLF1). [Source:SWISSPROT;Acc:Q13606]
ENSG00000125245 = PROBABLE G PROTEIN-COUPLED RECEPTOR GPR18 (FRAGMENT). [Source:SWISSPROT;Acc:Q14330]
ENSG00000119714 = PROBABLE G PROTEIN-COUPLED RECEPTOR GPR68 (OVARIAN CANCER G PROTEIN- COUPLED RECEPTOR 1) (OGR-1). [Source:SWISSPROT;Acc:Q15743]
ENSG00000164129 = NEUROPEPTIDE Y RECEPTOR TYPE 5 (NPY5-R) (NPY-Y5 RECEPTOR) (Y5 RECEPTOR) (NPYY5). [Source:SWISSPROT;Acc:Q15761]
ENSG00000119438 = LYSOPHOSPHATIDIC ACID RECEPTOR (EDG-2). [Source:SWISSPROT;Acc:Q92633]
ENSG00000121853 = GROWTH HORMONE SECRETAGOGUE RECEPTOR TYPE 1 (GHS-R) (GH-RELEASING PEPTIDE RECEPTOR) (GHRP) (GHRELIN RECEPTOR). [Source:SWISSPROT;Acc:Q92847]
ENSG00000164850 = CHEMOKINE RECEPTOR-LIKE 2 (IL8-RELATED RECEPTOR DRY12) (FLOW-INDUCED ENDOTHELIAL G PROTEIN-COUPLED RECEPTOR) (FEG-1) (G PROTEIN-COUPLED RECEPTOR GPR30) (GPCR-BR). [Source:SWISSPROT;Acc:Q99527]
ENSG00000127529 = OLFACTORY RECEPTOR 7C2 (OLFACTORY RECEPTOR 19-18) (OR19-18). [Source:SWISSPROT;Acc:O60412]
ENSG00000127515 = OLFACTORY RECEPTOR 7A10 (OST027). [Source:SWISSPROT;Acc:O76100]
ENSG00000127530 = OLFACTORY RECEPTOR 7C1 (OLFACTORY RECEPTOR TPCR86). [Source:SWISSPROT;Acc:O76099]
ENSG00000105061 = BC319430_7. [Source:SPTREMBL;Acc:Q9UPJ0]
ENSG00000163648 = PROBABLE G PROTEIN-COUPLED RECEPTOR H963. [Source:SWISSPROT;Acc:O14626]
ENSG00000064547 = ENDOTHELIAL DIFFERENTIATION, LYSOPHOSPHATIDIC ACID G-PROTEIN-COUPLED RECEPTOR, 4; G PROTEIN-COUPLED RECEPTOR; LYSOPHOSPHATIDIC ACID RECEPTOR EDG4; LPA RECEPTOR EDG4. [Source:RefSeq;Acc:NM_004720]
ENSG00000142324 = PROBABLE G PROTEIN-COUPLED RECEPTOR GPR35. [Source:SWISSPROT;Acc:Q9HC97]
ENSG00000161836 = P2Y PURINOCEPTOR 11 (P2Y11). [Source:SWISSPROT;Acc:Q96G91]
ENSG00000121764 = OREXIN RECEPTOR TYPE 1 (OX1R) (HYPOCRETIN RECEPTOR TYPE 1). [Source:SWISSPROT;Acc:O43613]
ENSG00000137252 = OREXIN RECEPTOR TYPE 2 (OX2R) (HYPOCRETIN RECEPTOR TYPE 2). [Source:SWISSPROT;Acc:O43614]
ENSG00000127533 = PROTEINASE ACTIVATED RECEPTOR 4 PRECURSOR (PAR-4) (THROMBIN RECEPTOR- LIKE 3) (COAGULATION FACTOR II RECEPTOR-LIKE 3). [Source:SWISSPROT;Acc:Q96RI0]
ENSG00000139292 = LEUCINE-RICH REPEAT-CONTAINING G PROTEIN-COUPLED RECEPTOR 5 PRECURSOR (ORPHAN G PROTEIN-COUPLED RECEPTOR HG38) (G PROTEIN-COUPLED RECEPTOR 49). [Source:SWISSPROT;Acc:O75473]
ENSG00000128310 = GALANIN RECEPTOR TYPE 3 (GAL3-R) (GALR3). [Source:SWISSPROT;Acc:O60755]
ENSG00000143147 = G-PROTEIN COUPLED RECEPTOR. [Source:RefSeq;Acc:NM_007369]
ENSG00000008516 = MATRIX METALLOPROTEINASE-25 PRECURSOR (EC 3.4.24.-) (MMP-25) (MEMBRANE-TYPE MATRIX METALLOPROTEINASE 6) (MT-MMP 6) (MEMBRANE-TYPE-6 MATRIX METALLOPROTEINASE) (MT6-MMP) (LEUKOLYSIN). [Source:SWISSPROT;Acc:Q9NPA2]
ENSG00000010539 = ZINC FINGER PROTEIN 200. [Source:SWISSPROT;Acc:P98182]
ENSG00000166073 = PUTATIVE G PROTEIN COUPLED RECEPTOR. [Source:RefSeq;Acc:NM_007223]
ENSG00000159279 = Y6 ENCODING PROTEIN. [Source:SPTREMBL;Acc:Q99463]
ENSG00000164270 = 5-HYDROXYTRYPTAMINE 4 RECEPTOR (5-HT-4) (SEROTONIN RECEPTOR) (5-HT4). [Source:SWISSPROT;Acc:Q13639]
ENSG00000056291 = NEUROPEPTIDE FF RECEPTOR 2 (NEUROPEPTIDE G PROTEIN-COUPLED RECEPTOR) (G-PROTEIN-COUPLED RECEPTOR HLWAR77). [Source:SWISSPROT;Acc:Q9Y5X5]
ENSG00000054277 = OPSIN 3 (ENCEPHALOPSIN) (PANOPSIN). [Source:SWISSPROT;Acc:Q9H1Y3]
ENSG00000101180 = HISTAMINE H3 RECEPTOR (HH3R) (G PROTEIN-COUPLED RECEPTOR 97). [Source:SWISSPROT;Acc:Q9Y5N1]
ENSG00000124732 = OLFACTORY RECEPTOR 2W1 (HS6M1-15). [Source:SWISSPROT;Acc:Q9Y3N9]
ENSG00000004948 = CALCITONIN RECEPTOR PRECURSOR (CT-R). [Source:SWISSPROT;Acc:P30988]
ENSG00000120088 = CORTICOTROPIN RELEASING FACTOR RECEPTOR 1 PRECURSOR (CRF-R) (CRF1) (CORTICOTROPIN-RELEASING HORMONE RECEPTOR 1) (CRH-R 1). [Source:SWISSPROT;Acc:P34998]
ENSG00000078549 = PITUITARY ADENYLATE CYCLASE ACTIVATING POLYPEPTIDE TYPE I RECEPTOR PRECURSOR (PACAP TYPE I RECEPTOR) (PACAP-R-1). [Source:SWISSPROT;Acc:P41586]
ENSG00000106018 = VASOACTIVE INTESTINAL POLYPEPTIDE RECEPTOR 2 PRECURSOR (VIP-R-2) (PITUITARY ADENYLATE CYCLASE ACTIVATING POLYPEPTIDE TYPE III RECEPTOR) (PACAP TYPE III RECEPTOR) (PACAP-R-3) (HELODERMIN-PREFERRING VIP RECEPTOR). [Source:SWISSPROT;Acc:P41587]
ENSG00000112164 = GLUCAGON-LIKE PEPTIDE 1 RECEPTOR PRECURSOR (GLP-1 RECEPTOR) (GLP-1-R) (GLP-1R). [Source:SWISSPROT;Acc:P43220]
ENSG00000141558 = GLUCAGON RECEPTOR PRECURSOR (GL-R). [Source:SWISSPROT;Acc:P47871]
ENSG00000080293 = SECRETIN RECEPTOR PRECURSOR (SCT-R). [Source:SWISSPROT;Acc:P47872]
ENSG00000010310 = GASTRIC INHIBITORY POLYPEPTIDE RECEPTOR PRECURSOR (GIP-R) (GLUCOSE- DEPENDENT INSULINOTROPIC POLYPEPTIDE RECEPTOR). [Source:SWISSPROT;Acc:P48546]
ENSG00000144407 = PARATHYROID HORMONE RECEPTOR PRECURSOR (PTH2 RECEPTOR). [Source:SWISSPROT;Acc:P49190]
ENSG00000106125 = AQUAPORIN-CHIP (WATER CHANNEL PROTEIN FOR RED BLOOD CELLS AND KIDNEY PROXIMAL TUBULE) (AQUAPORIN 1) (AQP-1) (URINE WATER CHANNEL). [Source:SWISSPROT;Acc:P29972]
ENSG00000106128 = GROWTH HORMONE-RELEASING HORMONE RECEPTOR PRECURSOR (GHRH RECEPTOR) (GRF RECEPTOR) (GRFR). [Source:SWISSPROT;Acc:Q02643]
ENSG00000160801 = PARATHYROID HORMONE/PARATHYROID HORMONE-RELATED PEPTIDE RECEPTOR PRECURSOR (PTH/PTHR RECEPTOR). [Source:SWISSPROT;Acc:Q03431]
ENSG00000069122 = DJ365O12.1 (HYPOTHETICAL PROTEIN KIAA0758). [Source:SPTREMBL;Acc:Q9UIZ3]
ENSG00000150471 = LECTOMEDIN-3. [Source:RefSeq;Acc:NM_015236]
ENSG00000072071 = LECTOMEDIN-2; KIAA0821 PROTEIN. [Source:RefSeq;Acc:NM_014921]
ENSG00000127507 = EGF-LIKE MODULE CONTAINING, MUCIN-LIKE, HORMONE RECEPTOR-LIKE SEQUENCE 2. [Source:RefSeq;Acc:NM_013447]
ENSG00000106113 = CORTICOTROPIN RELEASING FACTOR RECEPTOR 2 PRECURSOR (CRF-R 2) (CRF2) (CORTICOTROPIN-RELEASING HORMONE RECEPTOR 2) (CRH-R 2). [Source:SWISSPROT;Acc:Q13324]
ENSG00000117114 = LATROPHILIN; KIAA0786 PROTEIN; LECTOMEDIN-1. [Source:RefSeq;Acc:NM_012302]
ENSG00000143126 = CADHERIN EGF LAG SEVEN-PASS G-TYPE RECEPTOR 2 PRECURSOR (EPIDERMAL GROWTH FACTOR-LIKE 2) (MULTIPLE EPIDERMAL GROWTH FACTOR-LIKE DOMAINS 3) (FLAMINGO 1). [Source:SWISSPROT;Acc:Q9HCU4]
ENSG00000123146 = LEUCOCYTE ANTIGEN CD97 PRECURSOR. [Source:SWISSPROT;Acc:P48960]
ENSG00000065325 = GLUCAGON-LIKE PEPTIDE 2 RECEPTOR PRECURSOR (GLP-2 RECEPTOR) (GLP-2-R) (GLP-2R). [Source:SWISSPROT;Acc:O95838]
ENSG00000075275 = CADHERIN EGF LAG SEVEN-PASS G-TYPE RECEPTOR 1 PRECURSOR (FLAMINGO HOMOLOG 2) (HFMI2). [Source:SWISSPROT;Acc:Q9NYQ6]
ENSG00000113262 = METABOTROPIC GLUTAMATE RECEPTOR 6 PRECURSOR (MGLUR6). [Source:SWISSPROT;Acc:O15303]
ENSG00000036828 = EXTRACELLULAR CALCIUM-SENSING RECEPTOR PRECURSOR (CASR) (PARATHYROID CELL CALCIUM-SENSING RECEPTOR). [Source:SWISSPROT;Acc:P41180]
ENSG00000152822 = METABOTROPIC GLUTAMATE RECEPTOR 1 PRECURSOR (MGLUR1). [Source:SWISSPROT;Acc:Q13255]
ENSG00000164082 = METABOTROPIC GLUTAMATE RECEPTOR 2 PRECURSOR (MGLUR2). [Source:SWISSPROT;Acc:Q14416]
ENSG00000105781 = METABOTROPIC GLUTAMATE RECEPTOR 3 PRECURSOR (MGLUR3). [Source:SWISSPROT;Acc:Q14832]
ENSG00000124493 = METABOTROPIC GLUTAMATE RECEPTOR 4 PRECURSOR (MGLUR4). [Source:SWISSPROT;Acc:Q14833]
ENSG00000167191 = G PROTEIN-COUPLED RECEPTOR, FAMILY C, GROUP 1, MEMBER B PRECURSOR; G PROTEIN-COUPLED RECEPTOR, FAMILY C, GROUP 5, MEMBER B; RETINOIC ACID RESPONSIVE GENE PROTEIN. [Source:RefSeq;Acc:NM_016235]
ENSG00000136928 = GAMMA-AMINOBUTYRIC ACID TYPE B RECEPTOR, SUBUNIT 2 PRECURSOR (GABA-B RECEPTOR 2) (GABA-B-R2) (GB2) (GABABR2) (G PROTEIN-COUPLED RECEPTOR 51) (GPR 51) (HG20). [Source:SWISSPROT;Acc:O75899]
ENSG00000013588 = RETINOIC ACID INDUCED 3; RETINOIC ACID INDUCIBLE GENE 1; RETINOIC ACID RESPONSIVE GENE. [Source:RefSeq;Acc:NM_003979]
ENSG00000100957 = SEVEN TRANSMEMBRANE RECEPTOR BLTR2; LEUKOTRIENE B4 RECEPTOR BLT2. [Source:RefSeq;Acc:NM_019839]
ENSG00000110148 = GASTRIN/CHOLECYSTOKININ TYPE B RECEPTOR (CCK-B RECEPTOR) (CCK-BR). [Source:SWISSPROT;Acc:P32239]
ENSG00000128602 = SMOOTHENED HOMOLOG PRECURSOR (SMO) (GX PROTEIN). [Source:SWISSPROT;Acc:Q99835]
ENSG00000146378 = G PROTEIN-COUPLED RECEPTOR 58. [Source:RefSeq;Acc:NM_014626]
ENSG00000109883 = LEUCINE-RICH REPEAT-CONTAINING G PROTEIN-COUPLED RECEPTOR 4 PRECURSOR (G PROTEIN-COUPLED RECEPTOR 48). [Source:SWISSPROT;Acc:Q9BXB1]
ENSG00000163870 = SEVEN TRANSMEMBRANE DOMAIN ORPHAN RECEPTOR; TRANSMEMBRANE DOMAIN PROTEIN REGULATED IN ADIPOCYTES 40 KDA. [Source:RefSeq;Acc:NM_016372]
ENSG00000112459 = OLFACTORY RECEPTOR 5U1 (HS6M1-28). [Source:SWISSPROT;Acc:Q9UGF5]
ENSG00000112461 = OLFACTORY RECEPTOR 5V1 (HS6M1-21). [Source:SWISSPROT;Acc:Q9UGF6]
ENSG00000112462 = OLFACTORY RECEPTOR 12D3 (HS6M1-27). [Source:SWISSPROT;Acc:Q9UGF7]
ENSG00000132911 = NEUROMEDIN U RECEPTOR 2. [Source:RefSeq;Acc:NM_020167]
ENSG00000128287 = SOMATOSTATIN RECEPTOR TYPE 3 (SS3R) (SSR-28). [Source:SWISSPROT;Acc:P32745]
ENSG00000160791 = C-C CHEMOKINE RECEPTOR TYPE 5 (C-C CKR-5) (CC-CKR-5) (CCR-5) (CCR5) (HIV-1 FUSION CO-RECEPTOR) (CHEMR13) (CD195 ANTIGEN). [Source:SWISSPROT;Acc:P51681]
ENSG00000143801 = PRESENILIN 2 (PS-2) (STM-2) (E5-1) (AD3LP) (AD5). [Source:SWISSPROT;Acc:P49810]
ENSG00000104290 = FRIZZLED 3 PRECURSOR (FRIZZLED-3) (FZ-3) (HFZ3). [Source:SWISSPROT;Acc:Q9NPG1]
ENSG00000134830 = C5A ANAPHYLATOXIN CHEMOTACTIC RECEPTOR C5L2. [Source:SWISSPROT;Acc:Q9P296]
ENSG00000166856 = ADRENOMEDULLIN RECEPTOR (AM-R). [Source:SWISSPROT;Acc:O15218]
ENSG00000163823 = C-C CHEMOKINE RECEPTOR TYPE 1 (C-C CKR-1) (CC-CKR-1) (CCR-1) (CCR1) (MACROPHAGE INFLAMMATORY PROTEIN-1 ALPHA RECEPTOR) (MIP-1ALPHA-R) (RANTES-R) (HM145) (LD78 RECEPTOR). [Source:SWISSPROT;Acc:P32246]
ENSG00000102195 = MELATONIN-RELATED RECEPTOR (H9). [Source:SWISSPROT;Acc:Q13585]
ENSG00000111291 = G PROTEIN-COUPLED RECEPTOR, FAMILY C, GROUP 5, MEMBER D; ORPHAN G-PROTEIN COUPLED RECEPTOR. [Source:RefSeq;Acc:NM_018654]
ENSG00000087779 = SIMILAR TO G PROTEIN-COUPLED RECEPTOR, FAMILY C, GROUP 5, MEMBER C. [Source:SPTREMBL;Acc:Q9BSP0]
ENSG00000104290 = FRIZZLED 3 PRECURSOR (FRIZZLED-3) (FZ-3) (HFZ3). [Source:SWISSPROT;Acc:Q9NPG1]
ENSG00000164930 = FRIZZLED 6 PRECURSOR (FRIZZLED-6) (FZ-6) (HFZ6). [Source:SWISSPROT;Acc:O60353]
ENSG00000131565 = MUSCARINIC ACETYLCHOLINE RECEPTOR M2. [Source:SWISSPROT;Acc:P08172]
ENSG00000101850 = OCULAR ALBINISM TYPE 1 PROTEIN. [Source:SWISSPROT;Acc:P51810]
ENSG00000123901 = PROBABLE G PROTEIN-COUPLED RECEPTOR GPR72 PRECURSOR. [Source:SWISSPROT;Acc:Q9NYM4]
ENSG00000121797 = CHEMOKINE (C-C MOTIF) RECEPTOR-LIKE 2; CHEMOKINE RECEPTOR. [Source:RefSeq;Acc:NM_003965]
ENSG00000160224 = AUTOIMMUNE REGULATOR (APECED PROTEIN). [Source:SWISSPROT;Acc:O43918]
ENSG00000166603 = MELANOCORTIN-4 RECEPTOR (MC4-R). [Source:SWISSPROT;Acc:P32245]
ENSG00000159104 = PROTEIN KINASE C-BINDING PROTEIN RACK17 (PROTEIN KINASE C BINDING PROTEIN 2) (FRAGMENT). [Source:SWISSPROT;Acc:Q13516]
ENSG00000144648 = CHEMOKINE BINDING PROTEIN 2 (CHEMOKINE-BINDING PROTEIN D6) (C-C CHEMOKINE RECEPTOR D6) (CHEMOKINE RECEPTOR CCR-9) (CC-CHEMOKINE RECEPTOR CCR10). [Source:SWISSPROT;Acc:O00590]
ENSG00000108106 = UBIQUITIN-CONJUGATING ENZYME E2-24 KDA (EC 6.3.2.19) (UBIQUITIN- PROTEIN LIGASE) (UBIQUITIN CARRIER PROTEIN) (E2-EPF5). [Source:SWISSPROT;Acc:Q16763]
ENSG00000120507 = P2Y PURINOCEPTOR 4 (P2Y4) (URIDINE NUCLEOTIDE RECEPTOR) (UNR) (P2P). [Source:SWISSPROT;Acc:P51582]
ENSG00000020181 = TUMOR ENDOTHELIAL MARKER 5 PRECURSOR. [Source:RefSeq;Acc:NM_032777]
ENSG00000113749 = HISTAMINE H2 RECEPTOR (H2R) (GASTRIC RECEPTOR I). [Source:SWISSPROT;Acc:P25021]
ENSG00000123951 = FRIZZLED 9 PRECURSOR (FRIZZLED-9) (FZ-9) (HFZ9) (FZE6). [Source:SWISSPROT;Acc:O00144]
ENSG00000163485 = ADENOSINE A1 RECEPTOR. [Source:SWISSPROT;Acc:P30542]
ENSG00000146360 = PROBABLE G PROTEIN-COUPLED RECEPTOR GPR6. [Source:SWISSPROT;Acc:P46095]
ENSG00000139679 = P2Y PURINOCEPTOR 5 (P2Y5) (PURINERGIC RECEPTOR 5) (RB INTRON ENCODED G-PROTEIN COUPLED RECEPTOR). [Source:SWISSPROT;Acc:P43657]
ENSG00000134183 = GUANINE NUCLEOTIDE-BINDING PROTEIN G(T), ALPHA-2 SUBUNIT (TRANSDUCIN ALPHA-2 CHAIN). [Source:SWISSPROT;Acc:P19087]
ENSG00000163464 = HIGH AFFINITY INTERLEUKIN-8 RECEPTOR A (IL-8R A) (IL-8 RECEPTOR TYPE 1) (CXCR-1) (CDW128A). [Source:SWISSPROT;Acc:P25024]
ENSG00000160951 = PROSTAGLANDIN E2 RECEPTOR, EP1 SUBTYPE (PROSTANOID EP1 RECEPTOR) (PGE RECEPTOR, EP1 SUBTYPE). [Source:SWISSPROT;Acc:P34995]
ENSG00000105368 = ENDOTHELIAL DIFFERENTIATION, SPHINGOLIPID G-PROTEIN-COUPLED RECEPTOR, 5; S1P RECEPTOR EDG5. [Source:RefSeq;Acc:NM_004230]
ENSG00000148680 = 5-HYDROXYTRYPTAMINE 7 RECEPTOR (5-HT-7) (5-HT-X) (SEROTONIN RECEPTOR) (5HT7). [Source:SWISSPROT;Acc:P34969]
ENSG00000144656 = C-C CHEMOKINE RECEPTOR TYPE 8 (C-C CKR-8) (CC-CKR-8) (CCR-8) (GPR-CY6) (GPRCY6) (CHEMOKINE RECEPTOR-LIKE 1) (CKR-L1) (TER1) (CMKBRL2) (CC- CHEMOKINE RECEPTOR CHEMR1). [Source:SWISSPROT;Acc:P51685]
ENSG00000133089 = MAB-21-LIKE PROTEIN 1; MAB-21-LIKE 1. [Source:RefSeq;Acc:NM_005584]
ENSG00000095906 = NUCLEOTIDE BINDING PROTEIN 2 (NBP 2). [Source:SWISSPROT;Acc:Q9Y5Y2]
ENSG00000043591 = BETA-1 ADRENERGIC RECEPTOR. [Source:SWISSPROT;Acc:P08588]
ENSG00000119973 = PROLACTIN-RELEASING PEPTIDE RECEPTOR (PRRP RECEPTOR) (PRRPR) (G PROTEIN-COUPLED RECEPTOR GPR10) (HGR3). [Source:SWISSPROT;Acc:P49683]
ENSG00000111432 = FRIZZLED 10 PRECURSOR (FRIZZLED-10) (FZ-10) (HFZ10) (FZE7). [Source:SWISSPROT;Acc:Q9ULW2]
ENSG00000164889 = ANION EXCHANGE PROTEIN 2 (NON-ERYTHROID BAND 3-LIKE PROTEIN) (BND3L). [Source:SWISSPROT;Acc:P04920]
ENSG00000129245 = FRAGILE X MENTAL RETARDATION SYNDROME RELATED PROTEIN 2. [Source:SWISSPROT;Acc:P51116]
ENSG00000135723 = FH1/FH2 DOMAINS-CONTAINING PROTEIN (FORMIN HOMOLOG OVEREXPRESSED IN SPLEEN) (FHOS). [Source:SWISSPROT;Acc:Q9Y613]
ENSG00000126756 = UXT PROTEIN (UBIQUITOUSLY EXPRESSED TRANSCRIPT PROTEIN) (PROTEIN HSPC024). [Source:SWISSPROT;Acc:Q9UBK9]
