# Supplementary material for: Identification of functional SNPs in the 5-prime flanking sequences of human genes
Source: BMC Genomics. 2005 Feb 17;6:18. doi: 10.1186/1471-2164-6-18 (PMC550646; doi:10.1186/1471-2164-6-18)
Supplement: Additional File 2 — Alignments Alignment information for sequence flanking rs945032 and rs1799722 in human and mouse. [file 1471-2164-6-18-S2.txt]

Alignments: Mouse and Human genomic sequence alignments for two of the regulatory SNPs
identified in this study.

Human sequence (rs1799722 : 76 bp, 81% identity)
gggggaagtgcccaggaggctgatgacatcaYtacccagcccttgaaagatgagctgttcccgccgccactccagct
|||||| |||||||||||  |||||||||||    |||||||||||||||||||||||||||   |||||||||||| 
gggggaggtgcccaggagagtgatgacatcaccggccagcccttgaaagatgagctgttccccgtgccactccagct 
Mouse sequence (Chr 12)

Human sequence (rs945032 : 60 bp, 80% identity)
ctcccaagggcgacagtggcagaagctgtcctgtttcctgggtRcgggtgtttgcgctcccctgagacacgcgg
||| ||||||   |||||||||||||||||||||||||||||   ||||||| ||||||||  |||||| ||||
ctcacaaggggagcagtggcagaagctgtcctgtttcctggggatgggtgttcgcgctcccgggagacatgcgg
Mouse sequence (Chr 4)            
